# Supplementary material for: Meropenem Pharmacokinetics and Target Attainment in Critically Ill Patients Are Not Affected by Extracorporeal Membrane Oxygenation: A Matched Cohort Analysis
Source: Microorganisms. 2021 Jun 16;9(6):1310. doi: 10.3390/microorganisms9061310 (PMC8234236; doi:10.3390/microorganisms9061310)
Supplement: Supplementary file 1 [file microorganisms-09-01310-s001.zip]

Archive with 1 entries (1 files):
- microorganisms-1245046-supplementary.pdf
